# Supplementary material for: Cardiovascular Health of the Balearic Islands (Spain) After the COVID-19 Pandemic
Source: J Clin Med. 2025 Jan 15;14(2):511. doi: 10.3390/jcm14020511 (PMC11766286; doi:10.3390/jcm14020511)
Supplement: Supplementary file 1 [file jcm-14-00511-s001.zip]

Archive with 1 entries (1 files):
- jcm-3404975-supplementary.pdf
